# Supplementary material for: Identification of drug-related cardiovascular risks: A comprehensive analysis using the FAERS database (2004–2024)
Source: PLoS One. 2026 Jun 1;21(6):e0349218. doi: 10.1371/journal.pone.0349218 (PMC13225364; doi:10.1371/journal.pone.0349218)
Supplement: S1 Table — This table provides the full terms and corresponding abbreviations for key concepts, databases, statistical methods, and medical terms mentioned throughout the manuscript. (XLSX) [file pone.0349218.s001.xlsx]

## Sheet: Sheet1
Abbreviation table
Abbreviation	Full name
CVD	Cardiovascular diseases
FAERS	FDA Adverse Event Reporting System
PRR	Proportional Reporting Ratio
ROR	Reporting Odds Ratio
BCPNN	Bayesian Confidence Propagation Neural Network
MGPS	Multi-item Gamma-Poisson Shrinker
VEGFR	Vascular endothelial growth factor receptor
COX-2	Cyclooxygenase-2
AEs	adverse events
PT	Preferred Term
SMQ	Standardized MedDRA Queries
