# Supplementary material for: Identification of drug-related cardiovascular risks: A comprehensive analysis using the FAERS database (2004–2024)
Source: PLoS One. 2026 Jun 1;21(6):e0349218. doi: 10.1371/journal.pone.0349218 (PMC13225364; doi:10.1371/journal.pone.0349218)
Supplement: S2 Table — This table provides the exhaustive results of the disproportionality analysis, including all four statistical metrics (ROR, PRR, BCPNN, MGPS) for each drug-event pair. (XLSX) [file pone.0349218.s002.xlsx]

## Sheet: Supplementary Table S2
Table 2. Signal Strength of Preferred Term Level CVD in the FAERS database.
DRUG	Case Reports	ROR(95% CI)	PRR(X2)	IC(IC025)	EBGM(EBGM05)	p_adjust
rosiglitazone	74478	58.69 ( 57.64 - 59.76 )	10.25 ( 647840.78 )	3.29 ( 3.28 )	9.81 ( 9.67 )	0
rofecoxib	31196	73.4 ( 71.16 - 75.7 )	10.36 ( 282842.83 )	3.35 ( 3.32 )	10.18 ( 9.92 )	0
rivaroxaban	29900	3.54 ( 3.49 - 3.58 )	2.91 ( 40281.25 )	1.52 ( 1.51 )	2.88 ( 2.84 )	0
apixaban	29751	3.01 ( 2.97 - 3.05 )	2.57 ( 30708.46 )	1.35 ( 1.33 )	2.54 ( 2.52 )	0
testosterone	12431	5.2 ( 5.09 - 5.31 )	3.83 ( 28232.26 )	1.93 ( 1.9 )	3.81 ( 3.74 )	0
celecoxib	11747	4.37 ( 4.28 - 4.47 )	3.4 ( 21561.67 )	1.76 ( 1.73 )	3.38 ( 3.32 )	0
lenvatinib	6307	4.27 ( 4.15 - 4.4 )	3.34 ( 11252.53 )	1.74 ( 1.69 )	3.33 ( 3.25 )	0
nilotinib	5607	2.98 ( 2.9 - 3.07 )	2.55 ( 5763.96 )	1.35 ( 1.31 )	2.55 ( 2.48 )	0
valdecoxib	5279	14.67 ( 14.07 - 15.29 )	6.77 ( 28301.65 )	2.76 ( 2.71 )	6.75 ( 6.52 )	0
octreotide	4906	2.65 ( 2.56 - 2.73 )	2.32 ( 4015.64 )	1.21 ( 1.17 )	2.32 ( 2.26 )	0
ranibizumab	4487	2.62 ( 2.53 - 2.71 )	2.3 ( 3596.32 )	1.2 ( 1.15 )	2.3 ( 2.23 )	0
niraparib	4316	2.9 ( 2.8 - 3 )	2.49 ( 4205.86 )	1.32 ( 1.27 )	2.49 ( 2.42 )	0
droxidopa	3718	2.52 ( 2.43 - 2.61 )	2.23 ( 2751.84 )	1.16 ( 1.1 )	2.23 ( 2.16 )	0
fluorouracil	3574	2.37 ( 2.29 - 2.46 )	2.12 ( 2320.19 )	1.09 ( 1.03 )	2.12 ( 2.06 )	0
sorafenib	3518	2.46 ( 2.38 - 2.56 )	2.19 ( 2482.38 )	1.13 ( 1.08 )	2.19 ( 2.12 )	0
axitinib	2691	2.34 ( 2.24 - 2.44 )	2.1 ( 1689.63 )	1.07 ( 1.01 )	2.1 ( 2.02 )	0
carfilzomib	2502	2.42 ( 2.31 - 2.52 )	2.15 ( 1690.79 )	1.11 ( 1.04 )	2.15 ( 2.08 )	0
paricalcitol	2309	3.13 ( 2.99 - 3.28 )	2.65 ( 2592.02 )	1.41 ( 1.34 )	2.65 ( 2.55 )	0
glucose	2209	2.7 ( 2.58 - 2.83 )	2.36 ( 1890.47 )	1.24 ( 1.17 )	2.36 ( 2.27 )	0
ponatinib	2069	3.15 ( 3 - 3.31 )	2.66 ( 2345.01 )	1.41 ( 1.34 )	2.66 ( 2.55 )	0
raloxifene	1666	3.13 ( 2.97 - 3.31 )	2.65 ( 1869.55 )	1.4 ( 1.33 )	2.65 ( 2.53 )	0
agalsidase beta	1500	2.46 ( 2.32 - 2.6 )	2.19 ( 1054.51 )	1.13 ( 1.05 )	2.18 ( 2.08 )	1.3728e-227
iloprost	1456	3.07 ( 2.9 - 3.25 )	2.61 ( 1578.09 )	1.38 ( 1.3 )	2.61 ( 2.48 )	0
busulfan	1231	2.65 ( 2.49 - 2.83 )	2.33 ( 1016.11 )	1.22 ( 1.13 )	2.32 ( 2.21 )	3.2931e-219
aprotinin	1082	4.51 ( 4.2 - 4.85 )	3.47 ( 2080.15 )	1.79 ( 1.69 )	3.47 ( 3.27 )	0
tegaserod	826	3.18 ( 2.94 - 3.43 )	2.68 ( 948.73 )	1.42 ( 1.31 )	2.68 ( 2.51 )	1.7702e-204
cilostazol	755	5.02 ( 4.6 - 5.47 )	3.74 ( 1653.24 )	1.9 ( 1.78 )	3.73 ( 3.47 )	0
eptacog alfa (activated)	736	5.99 ( 5.47 - 6.55 )	4.2 ( 1959.65 )	2.07 ( 1.95 )	4.2 ( 3.89 )	0
tranexamic acid	708	6.7 ( 6.1 - 7.36 )	4.5 ( 2109.44 )	2.17 ( 2.04 )	4.5 ( 4.16 )	0
bicalutamide	678	2.56 ( 2.35 - 2.78 )	2.26 ( 518.76 )	1.17 ( 1.05 )	2.26 ( 2.1 )	4.4139e-111
bedaquiline	607	4.2 ( 3.82 - 4.61 )	3.3 ( 1062.2 )	1.72 ( 1.59 )	3.3 ( 3.05 )	5.371e-229
indacaterol	577	2.93 ( 2.67 - 3.22 )	2.52 ( 576.65 )	1.33 ( 1.2 )	2.52 ( 2.33 )	1.2995e-123
anagrelide	562	5.6 ( 5.06 - 6.2 )	4.02 ( 1392.98 )	2.01 ( 1.87 )	4.02 ( 3.69 )	1.0335e-300
cisapride	534	14.13 ( 12.42 - 16.08 )	6.66 ( 2805.54 )	2.73 ( 2.58 )	6.65 ( 5.97 )	0
lauromacrogol 400	506	7.16 ( 6.4 - 8.02 )	4.69 ( 1606.54 )	2.23 ( 2.08 )	4.69 ( 4.27 )	0
gemtuzumab ozogamicin	484	3.2 ( 2.89 - 3.55 )	2.7 ( 564.32 )	1.43 ( 1.28 )	2.7 ( 2.48 )	6.8698e-121
asparaginase	481	3.33 ( 3.01 - 3.69 )	2.78 ( 598.44 )	1.47 ( 1.33 )	2.78 ( 2.55 )	2.7198e-128
clofarabine	464	2.63 ( 2.38 - 2.92 )	2.31 ( 377.27 )	1.21 ( 1.06 )	2.31 ( 2.12 )	2.81796e-80
andexanet alfa	463	10.6 ( 9.32 - 12.05 )	5.82 ( 2020.61 )	2.54 ( 2.38 )	5.82 ( 5.23 )	0
mitoxantrone	463	3.63 ( 3.27 - 4.04 )	2.96 ( 658.77 )	1.57 ( 1.42 )	2.96 ( 2.71 )	2.2797e-141
dexmedetomidine	430	2.54 ( 2.28 - 2.82 )	2.24 ( 323.05 )	1.16 ( 1.01 )	2.24 ( 2.05 )	1.73991e-68
sibutramine	340	2.91 ( 2.58 - 3.28 )	2.5 ( 334.43 )	1.32 ( 1.15 )	2.5 ( 2.26 )	6.68011e-71
placebo	327	3.07 ( 2.72 - 3.47 )	2.61 ( 354.8 )	1.38 ( 1.21 )	2.61 ( 2.35 )	2.59206e-75
idarucizumab	321	3.02 ( 2.66 - 3.41 )	2.57 ( 337.14 )	1.36 ( 1.18 )	2.57 ( 2.32 )	1.78426e-71
vandetanib	311	3.04 ( 2.68 - 3.45 )	2.59 ( 332.22 )	1.37 ( 1.19 )	2.59 ( 2.33 )	2.12096e-70
theophylline	307	3.38 ( 2.97 - 3.84 )	2.81 ( 390.1 )	1.49 ( 1.31 )	2.81 ( 2.52 )	5.97402e-83
phenylephrine	305	3 ( 2.64 - 3.41 )	2.56 ( 317.86 )	1.36 ( 1.18 )	2.56 ( 2.3 )	2.80442e-67
megestrol	302	3.71 ( 3.26 - 4.23 )	3.01 ( 444.56 )	1.59 ( 1.41 )	3.01 ( 2.7 )	9.36185e-95
daunorubicin	277	3.39 ( 2.96 - 3.88 )	2.82 ( 354.56 )	1.49 ( 1.3 )	2.82 ( 2.51 )	3.27009e-75
ethiodized oil	248	3.89 ( 3.36 - 4.49 )	3.12 ( 389.9 )	1.64 ( 1.43 )	3.12 ( 2.76 )	7.82791e-83
clofazimine	248	2.59 ( 2.25 - 2.97 )	2.28 ( 194.62 )	1.19 ( 0.99 )	2.28 ( 2.03 )	1.76913e-40
metamfetamine	243	6.35 ( 5.42 - 7.44 )	4.36 ( 687.1 )	2.12 ( 1.91 )	4.36 ( 3.81 )	3.3634e-147
quinine	236	4.49 ( 3.86 - 5.23 )	3.46 ( 450.58 )	1.79 ( 1.58 )	3.46 ( 3.04 )	5.8144e-96
carmustine	209	2.92 ( 2.51 - 3.4 )	2.51 ( 207.24 )	1.33 ( 1.11 )	2.51 ( 2.21 )	3.54744e-43
midodrine	174	3.39 ( 2.86 - 4.02 )	2.82 ( 222.97 )	1.49 ( 1.25 )	2.82 ( 2.44 )	1.55452e-46
aldesleukin	170	3.92 ( 3.29 - 4.68 )	3.14 ( 270.96 )	1.65 ( 1.4 )	3.14 ( 2.71 )	6.36745e-57
chloroquine	166	4.6 ( 3.83 - 5.51 )	3.52 ( 326.64 )	1.81 ( 1.56 )	3.51 ( 3.02 )	5.78532e-69
danaparoid	147	5.71 ( 4.68 - 6.98 )	4.07 ( 372.47 )	2.03 ( 1.75 )	4.07 ( 3.44 )	8.22107e-79
protamine	133	3.75 ( 3.08 - 4.57 )	3.04 ( 198.6 )	1.6 ( 1.32 )	3.04 ( 2.57 )	3.62696e-41
methoxsalen	133	3.09 ( 2.55 - 3.75 )	2.62 ( 145.86 )	1.39 ( 1.11 )	2.62 ( 2.23 )	9.54496e-30
pergolide	127	7.14 ( 5.71 - 8.94 )	4.68 ( 402.21 )	2.23 ( 1.93 )	4.68 ( 3.88 )	3.82912e-85
methylergometrine	120	3.49 ( 2.84 - 4.29 )	2.88 ( 161.04 )	1.53 ( 1.23 )	2.88 ( 2.42 )	5.29144e-33
tioguanine	105	3.18 ( 2.56 - 3.95 )	2.68 ( 120.88 )	1.42 ( 1.11 )	2.68 ( 2.23 )	2.87812e-24
calcium gluconate	100	3.38 ( 2.7 - 4.24 )	2.81 ( 127.46 )	1.49 ( 1.17 )	2.81 ( 2.33 )	1.12339e-25
migalastat	99	3.41 ( 2.72 - 4.28 )	2.83 ( 128.03 )	1.5 ( 1.18 )	2.83 ( 2.34 )	8.51202e-26
estramustine	89	3.46 ( 2.72 - 4.39 )	2.86 ( 117.54 )	1.51 ( 1.18 )	2.86 ( 2.34 )	1.70907e-23
pegaptanib	87	2.85 ( 2.25 - 3.61 )	2.46 ( 82.6 )	1.3 ( 0.96 )	2.46 ( 2.02 )	6.31449e-16
desogestrel	78	3.18 ( 2.47 - 4.1 )	2.68 ( 89.93 )	1.42 ( 1.06 )	2.68 ( 2.17 )	1.75461e-17
alvimopan	60	3.86 ( 2.88 - 5.19 )	3.1 ( 93.51 )	1.63 ( 1.22 )	3.1 ( 2.42 )	3.60482e-18
droperidol	55	4.45 ( 3.25 - 6.1 )	3.44 ( 103.96 )	1.78 ( 1.34 )	3.44 ( 2.64 )	2.21246e-20
terbutaline	55	3.65 ( 2.69 - 4.96 )	2.98 ( 78.92 )	1.57 ( 1.14 )	2.98 ( 2.3 )	5.41137e-15
ferric hydroxide	51	4.54 ( 3.27 - 6.3 )	3.49 ( 98.87 )	1.8 ( 1.34 )	3.49 ( 2.65 )	2.97424e-19
lepirudin	44	4.2 ( 2.96 - 5.95 )	3.3 ( 76.98 )	1.72 ( 1.23 )	3.3 ( 2.46 )	1.71591e-14
factor ix	37	3.27 ( 2.26 - 4.72 )	2.74 ( 44.6 )	1.45 ( 0.93 )	2.74 ( 2.01 )	1.77506e-07
dihydroergotoxine	35	3.98 ( 2.7 - 5.87 )	3.17 ( 56.89 )	1.66 ( 1.12 )	3.17 ( 2.29 )	4.28226e-10
domperidone	33	3.88 ( 2.6 - 5.77 )	3.11 ( 51.68 )	1.64 ( 1.08 )	3.11 ( 2.23 )	5.89997e-09
naxitamab	33	3.49 ( 2.36 - 5.17 )	2.88 ( 44.23 )	1.53 ( 0.97 )	2.88 ( 2.07 )	2.31615e-07
nandrolone	32	5.43 ( 3.55 - 8.31 )	3.94 ( 76.67 )	1.98 ( 1.39 )	3.94 ( 2.76 )	2.84707e-14
phenylpropanolamine	25	66.8 ( 23.25 - 191.94 )	10.08 ( 223.49 )	3.33 ( 2.56 )	10.08 ( 4.17 )	9.61723e-20
oprelvekin	25	7.63 ( 4.57 - 12.75 )	4.87 ( 84.07 )	2.28 ( 1.61 )	4.87 ( 3.17 )	1.11199e-15
methysergide	21	4.68 ( 2.8 - 7.81 )	3.56 ( 42.22 )	1.83 ( 1.13 )	3.56 ( 2.32 )	9.40677e-07
interferon beta	21	3.8 ( 2.31 - 6.26 )	3.07 ( 32.01 )	1.62 ( 0.92 )	3.07 ( 2.02 )	0.000135572
ergotamine	20	4.11 ( 2.45 - 6.88 )	3.25 ( 34 )	1.7 ( 0.98 )	3.25 ( 2.11 )	5.3668e-05
factor ix complex human	19	12.69 ( 6.53 - 24.68 )	6.34 ( 93.55 )	2.67 ( 1.86 )	6.34 ( 3.64 )	1.5254e-08
agalsidase alfa	19	8.46 ( 4.63 - 15.45 )	5.16 ( 69.77 )	2.37 ( 1.59 )	5.16 ( 3.12 )	1.53145e-06
diethylstilbestrol	8	17.1 ( 5.59 - 52.27 )	7.19 ( 46.64 )	2.85 ( 1.61 )	7.19 ( 2.82 )	0.00701666
gestodene	7	8.31 ( 3.1 - 22.32 )	5.11 ( 25.33 )	2.35 ( 1.12 )	5.11 ( 2.24 )	0.539046
dienogest	6	16.03 ( 4.52 - 56.81 )	7.01 ( 33.83 )	2.81 ( 1.41 )	7.01 ( 2.43 )	0.17126
parecoxib	5	10.69 ( 3.09 - 36.92 )	5.84 ( 21.95 )	2.55 ( 1.08 )	5.84 ( 2.07 )	1
Abbreviations: ROR, reporting odds ratio; CI, confidence interval; PRR, proportional reporting ratio; IC, information component; EBGM, empirical bayesian geometric mean; IC025, the lower limit of 95% CI of the IC; EBGM05, the lower limit of 95% CI of EBGM; p_adjust:the corrected p value
